# Supplementary material for: Toward High-Performance Electrochromic Conjugated Polymers: Influence of Local Chemical Environment and Side-Chain Engineering
Source: Molecules. 2022 Dec 1;27(23):8424. doi: 10.3390/molecules27238424 (PMC9741092; doi:10.3390/molecules27238424)
Supplement: Supplementary file 1 [file molecules-27-08424-s001.zip]

Archive with 1 entries (1 files):
- molecules-2048816-supplementary.pdf
